# Supplementary material for: Hydrazine High-Performance Oxidation and Sensing Using a Copper Oxide Nanosheet Electrocatalyst Prepared via a Foam-Surfactant Dual Template
Source: Nanomaterials (Basel). 2022 Dec 26;13(1):129. doi: 10.3390/nano13010129 (PMC9823773; doi:10.3390/nano13010129)
Supplement: Supplementary file 1 [file nanomaterials-13-00129-s001.zip]

Archive with 1 entries (1 files):
- nanomaterials-2066666-supplementary.pdf
